# Supplementary material for: Eye health risks associated with unclean fuel: a meta-analysis and systematic review
Source: Front Public Health. 2025 Jan 30;12:1434611. doi: 10.3389/fpubh.2024.1434611 (PMC11821592; doi:10.3389/fpubh.2024.1434611)
Supplement: Supplementary file 2 [file Table_2.xlsx]

## Sheet: Catalog
Catalog
Table_1: Sensitivity analysis of unclean cooking fuel and cataracts by 'leave-one-out' test.
Table_2: Sensitivity analysis of kerosene and cataracts by 'leave-one-out' test.’
Table_3: Sensitivity analysis of wood and cataracts by 'leave-one-out' test.
Table_4: Sensitivity analysis of UCF and cataracts in India by 'leave-one-out' test.
Table_5: Sensitivity analysis of UCF and nuclear cataracts by 'leave-one-out' test.
Table_6: Sensitivity analysis of UCF and cortical cataracts by 'leave-one-out' test.
Table_7: Sensitivity analysis of cooking with UCF 1-19 year and cataracts by 'leave-one-out' test.
Table_8: Sensitivity analysis of cooking with UCF 20-39 year and cataracts by 'leave-one-out' test.
Table_9: Sensitivity analysis of cooking with UCF more than 40 year and cataracts by 'leave-one-out' test.
Table_10: Sensitivity analysis of male cooking with UCF and cataracts by 'leave-one-out' test.
Table_11: Sensitivity analysis of female cooking with UCF and cataracts by 'leave-one-out' test.
Table_12: Sensitivity analysis of person who cooking form biomass fuel trans to clean fuel and cataracts by 'leave-one-out' test.

## Sheet: Table_1
Table_1: Sensitivity analysis of unclean cooking fuel and cataracts by 'leave-one-out' test.
Study Omitted	Estimate	95%CI
A. K. Pokhrel, et al.(2013)	2.26684	1.16975	4.39289
A. Pokhrel, et al.(2003)	2.14195	1.10144	4.16538
A. Saha, et al.(2005)	2.25251	1.16224	4.36552
J Tanchangya, et al.(2011)	2.14899	1.11339	4.14784
J. M. Nesemann, et al.(2022)	2.23359	1.16519	4.28167
K. H. Chan, et al.(2021)	2.3433	1.15873	4.73886
M. Patel, et al.(2022)	2.14912	1.11471	4.14343
N. D. Sukhsohale, et al.(2013)	2.1527	1.11452	4.15797
T. D. Ravilla, et al.(2016)-A	2.32016	1.17876	4.5668
T. D. Ravilla, et al.(2016)-B	2.27788	1.14964	4.51339
V. Paranjpe, et al.(2019)	1.67364	1.40481	1.99391
V. Sreenivas, et al.(1999)-A	2.34909	1.23398	4.47189
V. Sreenivas, et al.(1999)-B	2.23502	1.14833	4.35006
X. Li, et al. (2021)	2.29309	1.07865	4.87482
Combined	2.22	1.18	4.19
T. D. Ravilla, et al. (2016): A, male exposed to UCF/CF; B, female exposed to UCF/CF. V. Sreenivas, et al. (1999): A, data from Angamally, India; B, data from Calcutta, India. Sensitivity analysis indicates a stable outcome suggesting that individuals cooking with UCF are more prone to cataracts.

## Sheet: Table_2
Table_2: Sensitivity analysis of kerosene and cataracts by 'leave-one-out' test.
Study Omitted	Estimate	95%CI
A. K. Pokhrel, et al.(2013)	1.53593	1.05979	2.22599
A. Saha, et al.(2005)	1.40767	1.0457	1.89494
J. M. Nesemann, et al.(2022)	1.46001	1.04954	2.03102
N. D. Sukhsohale, et al. (2013)	1.57231	1.04308	2.37005
T. D. Ravilla, et al.(2016)-A	1.82446	1.24968	2.66359
T. D. Ravilla, et al.(2016)-B	1.89789	1.0243	3.51653
Combined	1.55	1.09	2.2
T. D. Ravilla, et al. (2016): A, male exposed to kerosene/CF; B, female exposed to kerosene/CF. Sensitivity analysis indicates a stable outcome suggesting that individuals cooking with kerosene are more prone to cataracts.

## Sheet: Table_3
Table_3: Sensitivity analysis of wood and cataracts by 'leave-one-out' test.
Study Omitted	Estimate	95%CI
A. Saha, et al.(2005)	2.06	0.82	5.16
J Tanchangya, et al.(2011)	1.48	0.9	2.43
J. M. Nesemann, et al.(2022)	1.66	0.92	2.99
K. H. Chan, et al.(2021)	2.39	1.4	4.08
Combined	1.83	1.02	3.27
Sensitivity analysis indicates an unstable outcome that individuals cooking with wood are prone to cataracts.

## Sheet: Table_4
Table_4: Sensitivity analysis of UCF and cataracts in India by 'leave-one-out' test.
Study Omitted	Estimate	95%CI
N. D. Sukhsohale, et al.(2013)	2.24505	0.849429	5.93367
A. Saha, et al.(2005)	2.43167	0.916042	6.45499
J. M. Nesemann, et al.(2022)	2.39274	0.92447	6.19298
V. Paranjpe, et al.(2019)	1.63571	1.36835	1.9553
T. D. Ravilla, et al.(2016)-A	2.57737	1	6.64555
T. D. Ravilla, et al.(2016)-B	2.47551	0.901169	6.80019
V. Sreenivas, et al.(1999)-A	2.63087	1.03576	6.68255
V. Sreenivas, et al.(1999)-B	2.39664	0.889176	6.45979
Combined	2.36	0.95	5.83
T. D. Ravilla, et al. (2016): A, male exposed to UCF/CF; B, female exposed to UCF/CF. V. Sreenivas, et al. (1999): A, data from Angamally, India; B, data from Calcutta, India. Sensitivity analysis indicates an unstable outcome that individuals cooking with UCF are prone to cataracts.

## Sheet: Table_5
Table_5: Sensitivity analysis of UCF and nuclear cataracts by 'leave-one-out' test.
Study Omitted	Estimate	95%CI
A. K. Pokhrel, et al.(2013)	1.95	1.56	2.44
T. D. Ravilla, et al.(2016)-A	2.24	1.8	2.77
T. D. Ravilla, et al.(2016)-B	1.81	1.41	2.34
M. Patel, et al.(2022)	1.96	1.56	2.46
Combined	1.98	1.64	2.39
T. D. Ravilla, et al. (2016): A, male exposed to UCF/CF; B, female exposed to UCF/CF. Sensitivity analysis indicates a stable outcome that individuals cooking with UCF are more prone to nuclear cataracts.

## Sheet: Table_6
Table_6: Sensitivity analysis of UCF and cortical cataracts by 'leave-one-out' test.
Study Omitted	Estimate	95%CI
T. D. Ravilla, et al.(2016)-A	1.25794	0.91817	1.72343
T. D. Ravilla, et al.(2016)-B	1.18448	0.835048	1.68014
A. K. Pokhrel, et al.(2013)	1.27844	1.00328	1.62907
Combined	1.25	0.98	1.59
T. D. Ravilla, et al. (2016): A, male exposed to UCF/CF; B, female exposed to UCF/CF. Sensitivity analysis indicates an unstable outcome that individuals cooking with UCF are prone to cortical cataracts.

## Sheet: Table_7
Table_7: Sensitivity analysis of cooking with UCF 1-19 year and cataracts by 'leave-one-out' test.
Study Omitted	Estimate	95%CI
A. Pokhrel, et al.(2003)	1.16921	0.699681	1.95384
A. K. Pokhrel, et al.(2013)	1.09257	1.01103	1.18069
K. H. Chan, et al.(2021)	1.9377	0.771128	4.86908
Combined	1.09	1.01	1.18
Sensitivity analysis indicates an unstable outcome that individuals cooking with UCF 1-19 year are prone to cortical cataracts.

## Sheet: Table_8
Table_8: Sensitivity analysis of cooking with UCF 20-39 year and cataracts by 'leave-one-out' test.
Study Omitted	Estimate	95%CI
A. Pokhrel, et al.(2003)	3.11339	0.500539	19.3655
A. K. Pokhrel, et al.(2013)	2.66867	0.457957	15.5512
K. H. Chan, et al.(2021)	3.48744	0.694674	17.5078
V. Paranjpe, et al.(2019)	1.21077	1.15223	1.27228
Combined	2.54	0.52	12.35
Sensitivity analysis indicates an unstable outcome that individuals cooking with UCF 20-39 year are prone to cataracts.

## Sheet: Table_9
Table_9: Sensitivity analysis of cooking with UCF more than 40 year and cataracts by 'leave-one-out' test.
Study Omitted	Estimate	95%CI
A. Pokhrel, et al.(2003)	1.24716	0.693088	2.24416
A. K. Pokhrel, et al.(2013)	1.16102	1.10249	1.22265
K. H. Chan, et al.(2021)	2.36895	0.757929	7.40429
Combined	1.16	1.1	1.22
Sensitivity analysis indicates an unstable outcome that individuals cooking with UCF more than 40 year are prone to cataracts.

[truncated: 3 more sheets: Table_10, Table_11, Table_12]
